# Supplementary material for: Confinement-induced chirality in phase-separated achiral polymer solutions
Source: Sci Adv. 2025 Jul 9;11(28):eadv6734. doi: 10.1126/sciadv.adv6734 (PMC12239940; doi:10.1126/sciadv.adv6734)
Supplement: Supplementary file 2 — Movie S1 [file sciadv.adv6734_movie_s1.zip]

Archive with 1 entries (1 files):
- adv6734_movie_s1.avi
